# Supplementary material for: Quantification of 17 Endogenous and Exogenous Steroidal Hormones in Equine and Bovine Blood for Doping Control with UHPLC-MS/MS
Source: Pharmaceuticals (Basel). 2021 Apr 21;14(5):393. doi: 10.3390/ph14050393 (PMC8143330; doi:10.3390/ph14050393)
Supplement: Supplementary file 1 [file pharmaceuticals-14-00393-s001.zip]

Archive with 1 entries (1 files):
- pharmaceuticals-1178159-supplementary.pdf
